# Supplementary material for: High SRD5A3 expression is correlated with promotion of proliferation and inhibition of apoptosis in B-cell non-Hodgkin lymphoma and suggests a poor prognosis
Source: PLoS One. 2025 May 21;20(5):e0323965. doi: 10.1371/journal.pone.0323965 (PMC12094769; doi:10.1371/journal.pone.0323965)
Supplement: S1 File — (XLSX) [file pone.0323965.s001.xlsx]

## Sheet: Sheet1
Figure8 A
Raji	GAPDH	10.82
Raji	GAPDH	11.13
Raji	GAPDH	11.13
Raji	SRD5A3	26.94
Raji	SRD5A3	27.01
Raji	SRD5A3	28.09
SUDHL-4	GAPDH	12.21
SUDHL-4	GAPDH	11.84
SUDHL-4	GAPDH	11.95
SUDHL-4	SRD5A3	31.32
SUDHL-4	SRD5A3	31.34
SUDHL-4	SRD5A3	31.92
U2932	GAPDH	11.26
U2932	GAPDH	12.09
U2932	GAPDH	11.16
U2932	SRD5A3	30.23
U2932	SRD5A3	29.75
U2932	SRD5A3	29.19
DOHH2	GAPDH	11.33
DOHH2	GAPDH	11.18
DOHH2	GAPDH	11.41
DOHH2	SRD5A3	29.73
DOHH2	SRD5A3	29.26
DOHH2	SRD5A3	28.96
Figure8 C
sh-NC	GAPDH	26.76
sh-NC	GAPDH	26.6
sh-NC	GAPDH	25.99
sh-NC	SRD5A3	25.76
sh-NC	SRD5A3	25.71
sh-NC	SRD5A3	27.12
sh-SRD5A3	GAPDH	29.17
sh-SRD5A4	GAPDH	29.31
sh-SRD5A5	GAPDH	28.86
sh-SRD5A3	SRD5A3	33.68
sh-SRD5A4	SRD5A3	34.09
sh-SRD5A5	SRD5A3	35.59
Figure8 F
oe-NC	GAPDH	24.67
oe-NC	GAPDH	23.4
oe-NC	GAPDH	24.64
oe-NC	SRD5A3	27.37
oe-NC	SRD5A3	28.1
oe-NC	SRD5A3	29.35
oe-SRD5A3	GAPDH	28.16
oe-SRD5A3	GAPDH	29.17
oe-SRD5A3	GAPDH	29.01
oe-SRD5A3	SRD5A3	28.12
oe-SRD5A3	SRD5A3	29.19
oe-SRD5A3	SRD5A3	28.21
Figure9 A
	sh-NC			sh-SRD5A3
0H	0.247	0.233	0.239	0.226	0.234	0.234
24H	0.758	0.736	0.757	0.41	0.407	0.41
48H	1.198	1.183	1.2	0.679	0.687	0.67
72H	1.56	1.561	1.558	1.045	1.038	1.018
Figure9 B
	oe-NC			oe-SRD5A3
0H	0.113	0.104	0.108	0.115	0.116	0.118
24H	0.344	0.345	0.348	0.577	0.582	0.584
48H	0.464	0.47	0.51	0.837	0.839	0.81
72H	0.517	0.504	0.525	0.907	0.906	0.907
Figure10 B
sh-NC	8.78
sh-NC	10.51
sh-NC	12.77
sh-SRD5A3	32.32
sh-SRD5A4	32.74
sh-SRD5A5	34.1
Figure10 D
oe-NC	10.61
oe-NC	10.58
oe-NC	9.57
oe-SRD5A3	5.44
oe-SRD5A3	5.46
oe-SRD5A3	5.61
